# Supplementary material for: Efficacy of Inhaled N-Chlorotaurine in a Mouse Model of Lichtheimia corymbifera and Aspergillus fumigatus Pneumonia
Source: J Fungi (Basel). 2022 May 20;8(5):535. doi: 10.3390/jof8050535 (PMC9143854; doi:10.3390/jof8050535)
Supplement: Supplementary file 1 [file jof-08-00535-s001.zip]

Archive with 1 entries (1 files):
- jof-1725406-supplementary.pdf
